# Supplementary material for: The Prevalence of Diabetes Mellitus Type II (DMII) in the Multiple Sclerosis Population: A Systematic Review and Meta-Analysis
Source: J Clin Med. 2023 Jul 27;12(15):4948. doi: 10.3390/jcm12154948 (PMC10420178; doi:10.3390/jcm12154948)
Supplement: Supplementary file 1 [file jcm-12-04948-s001.zip]

Archive with 1 entries (1 files):
- jcm-2478980-supplementary.pdf
